# Supplementary material for: ELISPOT as a Functional for Biomarker Study in Cancer Immunotherapy: Applications and Future Directions
Source: Int J Mol Sci. 2026 Apr 30;27(9):4056. doi: 10.3390/ijms27094056 (PMC13164536; doi:10.3390/ijms27094056)
Supplement: Supplementary file 1 [file ijms-27-04056-s001.zip]

Archive with 1 entries (1 files):
- ijms-4215596-supplementary.pdf
